# Supplementary material for: Looking for more reliable biomarkers in breast cancer: Comparison between routine methods and RT-qPCR
Source: PLoS One. 2021 Sep 23;16(9):e0255580. doi: 10.1371/journal.pone.0255580 (PMC8460001; doi:10.1371/journal.pone.0255580)
Supplement: S1 Data — (XLSX) [file pone.0255580.s001.xlsx]

## Sheet: Sheet1
CASE NUMBER	ER (%)	ER STATUS	PR (%)	PR STATUS	Ki-67/MIB1 (%)	HER2 (H-TEST) SCORE	HER2 STATUS	FISH ANALYSIS	CLINICAL-PATHOLOGICAL SURROGATE (ST GALLEN 2013)	ER (%) RIVALUTATION	ER (%) NEW SLIDE	ER STATUS RIVALUTATION	PR (%) RIVALUTATION	PR (%) NEW SLIDE	PR STATUS RIVALUTATION	Ki-67/MIB1 (%) RIVALUTATION	Ki-67/MIB1 (%) NEW SLIDE	HER2 (H-TEST) SCORE RIVALUTATION	HER2 (H-TEST) SCORE NEW IHC	HER2 STATUS	HER2 (NEW FISH) DIGITAL ANALYSIS (EC)	RATIO; COPY ORANGE; COPY GREEN (EC)	HER2 (NEW FISH) CONVENTIONAL ANALYSIS (GB)	RATIO; COPY ORANGE; COPY GREEN (GB)	CLINICAL-PATHOLOGICAL SURROGATE (ST GALLEN 2013) AFTER RIVALUTATION WITH SEMIQUANTITATIVE ANALYSIS	ER (%) AUTOMATIC	ER STATUS AUTOMATIC	PR (%) AUTOMATIC	PR STATUS AUTOMATIC	Ki-67/MIB1 (%) AUTOMATIC	CLINICAL-PATHOLOGICAL SURROGATE (ST GALLEN 2013) AFTER RIVALUTATION WITH AUTOMATIC ANALYSIS	EXTRACTION NUMBER	Cq (ER)	CUT-OFF Cq (ER)	Δ (ER)	Cq (PR)	CUT-OFF Cq (PR)	Δ (PR)	Cq (Ki67)	CUT-OFF Cq (Ki67)	Δ (Ki67)	Cq (HER2)	CUT-OFF Cq (HER2)	Δ (HER2)	CLINICAL-PATHOLOGICAL SURROGATE (ST GALLEN 2013) AFTER MAMMATYPER	SECOND OPIONION IN SWITZERLAND	RESULTS
1	95	Positive	30	Positive	8	1	Negative		Luminal A-like	0.98	Not performed	Positive	0.25	Not performed	Positive	0.1	Not performed	2	Not performed	Equivocal	Negative	1,29 ; 2,06 ; 1,59	Not permormed		Luminal A-like	0.99	Positive	0.36	Positive	0.1	Luminal A-like	1	40.01	38.2	14	36.31	35.4	1.9	35.98	36.3	1.2	39.33	41.1	3.4	Luminal A-like
2	90	Positive	10	Positive	5	0	Negative		Luminal B-like (HER2 negative)	0.85	Not performed	Positive	0.1	Not performed	Positive	0.15	Not performed	0	Not performed	Negative					Luminal B-like (HER2 negative)	0.9	Positive	0.3	Positive	0.11	Luminal A-like	1	40.36	38.2	4.5	36.55	35.4	2.2	35.31	36.3	2	39.16	41.1	3.8	Luminal A-like
3	95	Positive	15	Positive	6	1	Negative		Luminal B-like (HER2 negative)	0.98	Not performed	Positive	0.3	Not performed	Positive	0.05	Not performed	2	Not performed	Equivocal	Negative	1,02 ; 2,02 ; 1,98	Not permormed		Luminal A-like	0.96	Positive	0.38	Positive	0.07	Luminal A-like	1	40.48	38.2	4.9	36.47	35.4	2.1	35.63	36.3	1.6	39.28	41.1	3.5	Luminal A-like
4	80	Positive	70	Positive	5	0	Negative		Luminal A-like	0.85	Not performed	Positive	0.6	Not performed	Positive	0.05	Not performed	0	Not performed	Negative					Luminal A-like	0.75	Positive	0.7	Positive	0.06	Luminal A-like	1	40.76	38.2	5.9	38.51	35.4	8.6	35.37	36.3	1.9	39.05	41.1	4.1	Luminal A-like
5	95	Positive	10	Positive	7	1	Negative		Luminal B-like (HER2 negative)	0.95	Not performed	Positive	0.15	Not performed	Positive	0.15	Not performed	2	Not performed	Equivocal	Negative	1,03 ; 1,75 ; 1,70	Not permormed		Luminal B-like (HER2 negative)	0.9	Positive	0.18	Positive	0.16	Luminal B-like (HER2 negative)	1	40.97	38.2	6.8	35.28	35.4	1.1	35.55	36.3	1.7	39.59	41.1	2.8	Luminal B-like (HER2 negative)
6	35	Positive	55	Positive	2	0	Negative		Luminal A-like	0.7	Not performed	Positive	0.8	Not performed	Positive	5	Not performed	0	Not performed	Negative					Luminal A-like	0.62	Positive	0.76	Positive	0.06	Luminal A-like	1	39.63	38.2	2.7	39.14	35.4	13.4	35.7	36.3	1.5	39.66	41.1	2.7	Luminal A-like
7	40	Positive	60	Positive	25	2	Equivocal	Positive	Luminal B-like (HER2 positive)	0.5	Not performed	Positive	0.7	Not performed	Positive	0.3	Not performed	2	1	Negative	Negative	1,85 ; 3,10 ; 1,67	Negative	1,77 ; 3,68 ; 2,08	Luminal B-like (HER2 negative)	0.34	Positive	0.82	Positive	0.4	Luminal B-like (HER2 negative)	1	39.58	38.2	2.6	38.95	35.4	11.7	38.13	36.3	3.6	40.78	41.1	1.2	Luminal B-like (HER2 negative)
8	15	Positive	4	Positive	8	0	Negative		Luminal B-like (HER2 negative)	0.7	Not performed	Positive	0.4	Not performed	Positive	0.12	Not performed	New slide	1	Negative					Luminal A-like	0.55	Positive	0.18	Positive	0.16	Luminal B-like (HER2 negative)	1	39.48	38.2	2.4	37.41	35.4	4	35.88	36.3	1.3	39.24	41.1	3.6	Luminal A-like
9	90	Positive	95	Positive	15	2	Equivocal	Negative	Luminal A-like	0.85	Not performed	Positive	0.9	Not performed	Positive	0.18	Not performed	2	Not performed	Equivocal					Luminal A-like	0.89	Positive	0.99	Positive	0.1	Luminal A-like	2	41.46	38.2	9.6	38.84	35.4	10.9	36.38	36.3	1.1	40.58	41.1	1.4	Luminal B-like (HER2 negative)
10	70	Positive	60	Positive	5	3	Positive		Luminal B-like (HER2 positive)	0.65	Not performed	Positive	0.6	Not performed	Positive	0.08	Not performed	2	2	Equivocal	Negative	1,16 ; 1,76 ; 1,52	Not permormed		Luminal A-like	0.85	Positive	0.75	Positive	0.06	Luminal A-like	2	40.41	38.2	4.6	37	35.4	3	35.9	36.3	1.3	40.05	41.1	2.1	Luminal A-like
11	0	Negative	0	Negative	10	0	Negative		Triple negative	0	Not performed	Negative	0	Not performed	Negative	0.12	Not performed	0	Not performed	Negative					Triple negative	0	Negative	0	Negative	0.21	Triple negative	2	37.97	38.2	1.2	35.62	35.4	1.2	37.28	36.3	2	38.2	41.1	7.5	Not defined	YES	TRIPLE NEGATIVE
12	95	Positive	10	Positive	25	2	Equivocal	Negative	Luminal B-like (HER2 negative)	0.95	Not performed	Positive	0.15	Not performed	Positive	0.25	Not performed	2	Not performed	Equivocal					Luminal B-like (HER2 negative)	0.99	Positive	0.18	Positive	0.28	Luminal B-like (HER2 negative)	2	41.2	38.2	8	35.83	35.4	1.3	38.84	36.3	5.8	40.31	41.1	1.7	Luminal B-like (HER2 negative)
13	60	Positive	40	Positive	5	0	Negative		Luminal A-like	0.7	Not performed	Positive	0.6	Not performed	Positive	0.18	Not performed	2	Not performed	Equivocal	Negative	1,29 ; 2,27 ; 1,76	Not permormed		Luminal A-like	0.64	Positive	0.57	Positive	0.14	Luminal A-like	2	41.26	38.2	8.3	36.51	35.4	2.2	36.13	36.3	1.1	40.18	41.1	1.9	Luminal A-like
14	98	Positive	65	Positive	6	0	Negative		Luminal A-like	0.9	Not performed	Positive	0.75	Not performed	Positive	0.12	Not performed	2	Not performed	Equivocal	Negative	1,40 ; 2,11 ; 1,51	Not permormed		Luminal A-like	0.95	Positive	0.85	Positive	0.09	Luminal A-like	2	40.95	38.2	6.7	40.9	35.4	45.3	35.94	36.3	1.3	39.65	41.1	2.7	Luminal A-like
15	75	Positive	70	Positive	12	0	Negative		Luminal A-like	0.95	Not performed	Positive	0.9	Not performed	Positive	0.06	Not performed	0	Not performed	Negative					Luminal A-like	0.93	Positive	0.97	Positive	0.1	Luminal A-like	2	41.24	38.2	8.2	38.77	35.4	10.3	36.32	36.3	1	39.51	41.1	3	Luminal B-like (HER2 negative)
16	90	Positive	5	Positive	25	2	Equivocal	Negative	Luminal B-like (HER2 negative)	0.6	Not performed	Positive	0.03	Not performed	Positive	0.25	Not performed	2	Not performed	Equivocal					Luminal B-like (HER2 negative)	0.58	Positive	0.08	Positive	0.32	Luminal B-like (HER2 negative)	2	39.25	38.2	2.1	33.41	35.4	4	37.13	36.3	1.8	37.9	41.1	9.2	Luminal B-like (HER2 negative)
17	8	Positive	8	Positive	30	3	Positive		Luminal B-like (HER2 positive)	0.1	Not performed	Positive	0.1	Not performed	Positive	0.35	Not performed	3	Not performed	Positive					Luminal B-like (HER2 positive)	0.15	Positive	0.12	Positive	0.35	Luminal B-like (HER2 positive)	3	38.49	38.2	1.2	34.34	35.4	2.1	37.57	36.3	2.4	42.07	41.1	2	Luminal B-like (HER2 positive)
18	0	Negative	0	Negative	60	0	Negative		Triple negative	0	Not performed	Negative	0	Not performed	Negative	0.8	Not performed	0	Not performed	Negative					Triple negative	0	Negative	0	Negative	0.76	Triple negative	3	35.5	38.2	26	32.21	35.4	9.1	38.56	36.3	4.8	36.61	41.1	22.5	Triple negative
19	98	Positive	85	Positive	40	3	Positive		Luminal B-like (HER2 positive)	0.8	Not performed	Positive	0.75	Not performed	Positive	0.4	Not performed	3	Not performed	Positive					Luminal B-like (HER2 positive)	0.96	Positive	0.86	Positive	0.44	Luminal B-like (HER2 positive)	3	41.87	38.2	12.7	39.23	35.4	14.2	38.72	36.3	5.4	41.19	41.1	1.1	Luminal B-like (HER2 positive)
20	90	Positive	20	Positive	18	0	Negative		Luminal A-like	0.9	Not performed	Positive	0.25	Not performed	Positive	0.25	Not performed	0	Not performed	Negative					Luminal B-like (HER2 negative)	0.9	Positive	0.35	Positive	0.24	Luminal B-like (HER2 negative)	3	40.73	38.2	5.8	35.1	35.4	1.2	36.96	36.3	1.6	38.18	41.1	7.6	Luminal B-like (HER2 negative)
21	95	Positive	1	Positive	40	2	Equivocal	Negative	Luminal B-like (HER2 negative)	0.98	Not performed	Positive	0	Not performed	Negative	0.4	Not performed	2	Not performed	Equivocal					Luminal B-like (HER2 negative)	0.95	Positive	0	Negative	0.35	Luminal B-like (HER2 negative)	3	41.3	38.2	8.6	32.99	35.4	5.3	37.19	36.3	1.9	39.43	41.1	3.2	Luminal B-like (HER2 negative)
22	0	Negative	0	Negative	60	3	Positive		HER2 positive (non-luminal)	0	Not performed	Negative	0	Not performed	Negative	0.6	Not performed	3	Not performed	Positive					HER2 positive (non-luminal)	0	Negative	0	Negative	0.4	HER2 positive (non-luminal)	3	36.02	38.2	4.5	33.74	35.4	3.2	37.7	36.3	2.6	42.41	41.1	2.5	HER2 positive (non-luminal)
23	98	Positive	40	Positive	20	0	Negative	Negative	Luminal B-like (HER2 negative)	0.9	Not performed	Positive	0.5	Not performed	Positive	0.4	Not performed	0	Not performed	Negative					Luminal B-like (HER2 negative)	0.9	Positive	0.5	Positive	0.46	Luminal B-like (HER2 negative)	3	40.47	38.2	4.8	36.77	35.4	2.6	38.51	36.3	4.6	38.32	41.1	6.9	Luminal B-like (HER2 negative)
24	10	Positive	0	Negative	60	0	Negative		Luminal B-like (HER2 negative)	0.05	Not performed	Positive	0	Not performed	Negative	0.5	Not performed	0	Not performed	Negative					Luminal B-like (HER2 negative)	0.1	Positive	0	Negative	0.42	Luminal B-like (HER2 negative)	3	37.66	38.2	1.5	33.23	35.4	4.5	38.38	36.3	4.2	37.01	41.1	17	Triple negative
25	98	Positive	25	Positive	35	2	Equivocal	Negative	Luminal B-like (HER2 negative)	0.95	Not performed	Positive	0.35	Not performed	Positive	0.3	Not performed	2	Not performed	Equivocal					Luminal B-like (HER2 negative)	0.97	Positive	0.25	Positive	0.38	Luminal B-like (HER2 negative)	4	43.45	38.2	38.1	35.41	35.4	1	36.23	36.3	1	37.25	41.1	14.4	Luminal A-like
26	98	Positive	25	Positive	12	1	Negative		Luminal A-like	0.98	Not performed	Positive	0.4	Not performed	Positive	0.15	Not performed	1	Not performed	Negative					Luminal A-like	0.98	Positive	0.5	Positive	0.17	Luminal A-like	4	43.08	38.2	29.4	36.78	35.4	2.6	36.63	36.3	1.3	39.98	41.1	2.2	Luminal B-like (HER2 negative)
27	95	Positive	40	Positive	35	0	Negative		Luminal B-like (HER2 negative)	0.98	Not performed	Positive	0.1	Not performed	Positive	0.5	Not performed	0	Not performed	Negative					Luminal B-like (HER2 negative)	0.98	Positive	0.16	Positive	0.5	Luminal B-like (HER2 negative)	4	41.5	38.2	9.8	34.38	35.4	2	38.3	36.3	4	38.1	41.1	8	Luminal B-like (HER2 negative)
28	95	Positive	70	Positive	30	2	Equivocal	Equivocal	Not defined	0.98	Not performed	Positive	0.8	Not performed	Positive	0.32	Not performed	2	2	Equivocal	Equivocal	1,52 ; 4,46 ; 2,93	Equivocal	Lost file	Not defined	0.97	Positive	0.68	Positive	0.28	Not defined	4	43.7	38.2	45.3	37.94	35.4	5.8	38.34	36.3	4.1	41.28	41.1	1.1	Luminal B-like (HER2 positive)
29	60	Positive	5	Positive	15	0	Negative		Luminal B-like (HER2 negative)	0.7	Not performed	Positive	0.3	Not performed	Positive	0.2	Not performed	0	Not performed	Negative					Luminal B-like (HER2 negative)	0.58	Positive	0.22	Positive	0.24	Luminal B-like (HER2 negative)	4	41.84	38.2	12.5	36.88	35.4	2.8	36.83	36.3	1.4	39.39	41.1	3.3	Luminal B-like (HER2 negative)
30	90	Positive	30	Positive	40	2	Equivocal	Negative	Luminal B-like (HER2 negative)	0.9	Not performed	Positive	0.3	Not performed	Positive	0.4	Not performed	2	Not performed	Equivocal					Luminal B-like (HER2 negative)	0.98	Positive	0.4	Positive	0.57	Luminal B-like (HER2 negative)	4	40.58	38.2	5.2	36.02	35.4	1.5	36.56	36.3	1.2	39.5	41.1	3	Luminal B-like (HER2 negative)
31	90	Positive	95	Positive	5	2	Equivocal	Negative	Luminal A-like	0.95	Not performed	Positive	0.95	Not performed	Positive	0.15	Not performed	2	Not performed	Equivocal					Luminal A-like	0.95	Positive	0.85	Positive	0.15	Luminal A-like	4	39.28	38.2	2.1	39.36	35.4	15.6	35.19	36.3	2.2	39.09	41.1	4	Luminal A-like
32	10	Positive	0	Negative	20	3	Positive		Luminal B-like (HER2 positive)	0.1	Not performed	Positive	0	Not performed	Negative	0.25	Not performed	3	Not performed	Positive					Luminal B-like (HER2 positive)	0.07	Positive	0	Negative	0.25	Luminal B-like (HER2 positive)	4	36.2	38.2	1.5	33.44	35.4	4.5	36.55	36.3	4.2	43.47	41.1	17	HER2 positive (non-luminal)
33	98	Positive	65	Positive	10	0	Negative		Luminal A-like	0.98	Not performed	Positive	0.7	Not performed	Positive	0.05	Not performed	0	Not performed	Negative					Luminal A-like	0.98	Positive	0.6	Positive	0.06	Luminal A-like	5	43.08	38.2	29.4	36.78	35.4	2.6	36.63	36.3	1.3	39.98	41.1	2.2	Luminal A-like
34	100	Positive	0	Negative	32	1	Negative		Luminal B-like (HER2 negative)	0.95	Not performed	Positive	0	Not performed	Negative	0.15	Not performed	1	Not performed	Negative					Luminal B-like (HER2 negative)	0.9	Positive	0	Negative	0.16	Luminal B-like (HER2 negative)	5	42.49	38.2	19.6	33.62	35.4	3.4	36.66	36.3	1.3	38.76	41.1	5.1	Luminal B-like (HER2 negative)
35	0	Negative	0	Negative	90	0	Negative		Triple negative	0	Not performed	Negative	0	Not performed	Negative	0.9	Not performed	0	Not performed	Negative					Triple negative	0	Negative	0	Negative	0.84	Triple negative	5	36.99	38.2	2.3	32.84	35.4	5.9	37.66	36.3	2.6	38.18	41.1	7.6	Triple negative
36	90	Positive	90	Positive	5	1	Negative		Luminal A-like	0.9	Not performed	Positive	0.9	Not performed	Positive	0.08	Not performed	1	Not performed	Negative					Luminal A-like	0.92	Positive	0.96	Positive	0.12	Luminal A-like	5	39.87	38.2	3.2	37.4	35.4	4	35.22	36.3	2.1	39.33	41.1	3.4	Luminal A-like
37	0	Negative	0	Negative	70	1	Negative		Triple negative	0	Not performed	Negative	0	Not performed	Negative	0.7	Not performed	1	Not performed	Negative					Triple negative	0	Negative	0	Negative	0.62	Triple negative	5	33.68	38.2	22.9	33.4	35.4	4	38.67	36.3	5.2	38.42	41.1	6.4	Triple negative
38	98	Positive	60	Positive	20	0	Negative		Luminal B-like (HER2 negative)	0.9	Not performed	Positive	0.8	Not performed	Positive	0.22	Not performed	0	Not performed	Negative					Luminal B-like (HER2 negative)	0.95	Positive	0.7	Positive	0.18	Luminal A-like	5	42.09	38.2	14.8	37.08	35.4	3.2	36.35	36.3	1	39.84	41.1	2.4	Luminal B-like (HER2 negative)
39	100	Positive	0	Negative	25	1	Negative		Luminal B-like (HER2 negative)	0.95	Not performed	Positive	0	Not performed	Negative	0.2	Not performed	1	Not performed	Negative					Luminal B-like (HER2 negative)	0.96	Positive	0	Negative	0.3	Luminal B-like (HER2 negative)	5	41.84	38.2	12.5	36.88	35.4	2.8	36.83	36.3	1.4	39.39	41.1	3.3	Luminal B-like (HER2 negative)
40	98	Positive	0	Negative	32	2	Equivocal	Positive	Luminal B-like (HER2 positive)	0.95	Not performed	Positive	0	Not performed	Negative	0.4	Not performed	2	2	Equivocal	Positive	2,20 ; 5,64 ; 2,56	Positive	4,37 ; 11; 2,53	Luminal B-like (HER2 positive)	0.95	Positive	0	Negative	0.36	Luminal B-like (HER2 positive)	5	41.73	38.2	11.6	32.72	35.4	6.4	38.13	36.3	3.6	40.29	41.1	1.8	Luminal B-like (HER2 negative)	YES	FISH EQUIVOCAL
41	99	Positive	6	Positive	10	2	Equivocal	Negative	Luminal B-like (HER2 negative)	0.8	Not performed	Positive	0.1	Not performed	Positive	0.15	Not performed	2	Not performed	Equivocal					Luminal B-like (HER2 negative)	0.8	Positive	0.1	Positive	0.17	Luminal B-like (HER2 negative)	6	42.43	38.2	18.8	34.43	35.4	2	37.11	36.3	1.8	39.16	41.1	3.8	Luminal B-like (HER2 negative)
42	90	Positive	70	Positive	10	0	Negative		Luminal A-like	0.95	Not performed	Positive	0.6	Not performed	Positive	0.15	Not performed	0	Not performed	Negative					Luminal A-like	0.99	Positive	0.52	Positive	0.14	Luminal A-like	6	42.48	38.2	19.4	37.72	35.4	5	36.19	36.3	1.1	39.65	41.1	2.7	Luminal A-like
43	80	Positive	85	Positive	4	0	Negative		Luminal A-like	0.8	Not performed	Positive	0.85	Not performed	Positive	0.08	Not performed	0	Not performed	Negative					Luminal A-like	0.93	Positive	0.97	Positive	0.07	Luminal A-like	6	43.29	38.2	34.1	39.25	35.4	14.4	35.65	36.3	1.6	38.82	41.1	4.9	Luminal A-like
44	0	Negative	0	Negative	10	3	Positive		HER2 positive (non-luminal)	0	Not performed	Negative	0	Not performed	Negative	0.22	Not performed	2	Not performed	Equivocal	Positive	2,99 ; 8,05 ; 2,69	Not permormed		HER2 positive (non-luminal)	0	Negative	0	Negative	0.19	HER2 positive (non-luminal)	6	38.14	38.2	1	35.01	35.4	1.3	37.26	36.3	1.9	43.05	41.1	3.9	HER2 positive (non-luminal)
45	0	Negative	0	Negative	80	0	Negative		Triple negative	0	Not performed	Negative	0	Not performed	Negative	0.6	Not performed	0	Not performed	Negative					Triple negative	0	Negative	0	Negative	0.5	Triple negative	6	34.18	38.2	16.2	33.85	35.4	2.9	40.6	36.3	19.7	38.16	41.1	7.7	Triple negative
46	85	Positive	35	Positive	22	3	Positive		Luminal B-like (HER2 positive)	0.7	Not performed	Positive	0.35	Not performed	Positive	0.4	Not performed	3	Not performed	Positive					Luminal B-like (HER2 positive)	0.66	Positive	0.28	Positive	0.5	Luminal B-like (HER2 positive)	6	38.32	38.2	1.1	34.86	35.4	1.5	36.59	36.3	1.2	42.56	41.1	2.8	Luminal B-like (HER2 positive)
47	95	Positive	0	Negative	15	3	Positive		Luminal B-like (HER2 positive)	0.98	Not performed	Positive	0	Not performed	Negative	0.25	Not performed	2	2	Equivocal	Positive	2,29 ; 4,17 ; 1,83	Positive	2,77 ; 5,83 ; 2,1	Luminal B-like (HER2 positive)	0.99	Positive	0	Negative	0.18	Luminal B-like (HER2 positive)	6	42.85	38.2	25.1	33.7	35.4	3.2	37.37	36.3	2.1	40.96	41.1	1.1	Luminal B-like (HER2 negative)	YES	FISH EQUIVOCAL
48	90	Positive	95	Positive	1	0	Negative		Luminal A-like	0.95	Not performed	Positive	0.95	Not performed	Positive	0.15	Not performed	0	Not performed	Negative					Luminal A-like	0.98	Positive	0.98	Positive	0.12	Luminal A-like	6	40.61	38.2	5.3	40.89	35.4	44.9	36.63	36.3	1.3	38.66	41.1	5.4	Luminal B-like (HER2 negative)
49	90	Positive	90	Positive	5	0	Negative		Luminal A-like	0.9	Not performed	Positive	0.9	Not performed	Positive	0.05	Not performed	0	Not performed	Negative					Luminal A-like	0.97	Positive	0.95	Positive	0.08	Luminal A-like	7	39.4	38.2	2.3	39.84	35.4	21.7	34.98	36.3	2.5	39.36	41.1	3.3	Luminal A-like
50	50	Positive	70	Positive	3	0	Negative		Luminal A-like	0.7	Not performed	Positive	0.6	Not performed	Positive	0.03	Not performed	0	Not performed	Negative					Luminal A-like	0.6	Positive	0.65	Positive	0.02	Luminal A-like	7	42.06	38.2	14.5	39.16	35.4	13.5	35.05	36.3	2.4	40.76	41.1	1.3	Luminal A-like
51	95	Positive	95	Positive	30	0	Negative		Luminal B-like (HER2 negative)	0.95	Not performed	Positive	0.95	Not performed	Positive	0.32	Not performed	0	Not performed	Negative					Luminal B-like (HER2 negative)	0.94	Positive	0.88	Positive	0.26	Luminal B-like (HER2 negative)	7	40.98	38.2	6.9	39.28	35.4	14.7	36.47	36.3	1.1	38.07	41.1	8.2	Luminal B-like (HER2 negative)
52	60	Positive	80	Positive	5	0	Negative		Luminal A-like	0.8	Not performed	Positive	0.9	Not performed	Positive	0.05	Not performed	0	Not performed	Negative					Luminal A-like	0.7	Positive	0.85	Positive	0.08	Luminal A-like	7	40.19	38.2	4	39.42	35.4	16.2	35.2	36.3	2.1	39.41	41.1	3.2	Luminal A-like
53	95	Positive	95	Positive	25	0	Negative		Luminal B-like (HER2 negative)	0.98	Not performed	Positive	0.98	Not performed	Positive	0.3	Not performed	0	Not performed	Negative					Luminal B-like (HER2 negative)	0.98	Positive	0.98	Positive	0.24	Luminal B-like (HER2 negative)	7	42.04	38.2	14.3	39.58	35.4	18.1	36.67	36.3	1.3	39.31	41.1	3.5	Luminal B-like (HER2 negative)
54	90	Positive	90	Positive	1	1	Negative		Luminal A-like	0.95	Not performed	Positive	0.95	Not performed	Positive	0.03	Not performed	1	Not performed	Negative					Luminal A-like	0.96	Positive	0.97	Positive	0.02	Luminal A-like	7	40.47	38.2	4.8	37.87	35.4	5.5	34.17	36.3	4.4	40.01	41.1	2.1	Luminal A-like
55	90	Positive	85	Positive	15	0	Negative		Luminal A-like	0.95	Not performed	Positive	0.95	Not performed	Positive	0.2	Not performed	0	Not performed	Negative					Luminal B-like (HER2 negative)	0.95	Positive	0.98	Positive	0.16	Luminal A-like	7	41.6	38.2	10.6	39.94	35.4	23.3	36.8	36.3	1.4	40.81	41.1	1.2	Luminal B-like (HER2 negative)
56	90	Positive	65	Positive	5	0	Negative		Luminal A-like	0.9	Not performed	Positive	0.7	Not performed	Positive	0.1	Not performed	0	Not performed	Negative					Luminal A-like	0.8	Positive	0.6	Positive	0.09	Luminal A-like	7	43.61	38.2	42.5	39.02	35.04	12.3	37.71	36.3	2.7	40.75	41.1	1.3	Luminal B-like (HER2 negative)
57	95	Positive	95	Positive	10	0	Negative		Luminal A-like	0.98	Not performed	Positive	0.98	Not performed	Positive	0.15	Not performed	0	Not performed	Negative					Luminal A-like	0.97	Positive	0.98	Positive	0.15	Luminal A-like	8	42.14	38.2	15.3	39.79	35.4	21	36.04	36.3	1.2	39.41	41.1	3.2	Luminal A-like
58	95	Positive	90	Positive	18	0	Negative		Luminal A-like	0.95	Not performed	Positive	0.9	Not performed	Positive	0.15	Not performed	0	Not performed	Negative					Luminal A-like	0.99	Positive	0.97	Positive	0.22	Luminal B-like (HER2 negative)	8	41.21	38.2	8.1	38.5	35.4	8.6	36.76	36.3	1.4	39.68	41.1	2.7	Luminal B-like (HER2 negative)
59	90	Positive	60	Positive	35	0	Negative		Luminal B-like (HER2 negative)	0.95	Not performed	Positive	0.8	Not performed	Positive	0.25	Not performed	0	Not performed	Negative					Luminal B-like (HER2 negative)	0.93	Positive	0.86	Positive	0.27	Luminal B-like (HER2 negative)	8	41.04	38.2	7.2	38.37	35.4	7.8	37.28	36.3	2	38.84	41.1	4.8	Luminal B-like (HER2 negative)
60	95	Positive	0	Negative	10	1	Negative		Luminal B-like (HER2 negative)	0.95	Not performed	Positive	0.08	Not performed	Positive	0.3	Not performed	New slide	0	Negative					Luminal B-like (HER2 negative)	0.97	Positive	0.1	Positive	0.28	Luminal B-like (HER2 negative)	8	41.64	38.2	10.9	35.77	35.4	1.3	36.9	36.3	1.5	39.61	41.1	2.8	Luminal B-like (HER2 negative)
61	90	Positive	80	Positive	10	1	Negative		Luminal A-like	0.85	Not performed	Positive	0.7	Not performed	Positive	0.2	Not performed	1	0	Negative					Luminal B-like (HER2 negative)	0.8	Positive	0.75	Positive	0.14	Luminal A-like	8	41.78	38.2	12	39.91	35.4	22.8	36.6	36.3	1.2	39.88	41.1	2.3	Luminal B-like (HER2 negative)
62	98	Positive	3	Positive	8	1	Negative		Luminal B-like (HER2 negative)	0.98	Not performed	Positive	0.05	Not performed	Positive	0.08	Not performed	New slide	0	Negative					Luminal B-like (HER2 negative)	0.96	Positive	0.16	Positive	0.09	Luminal B-like (HER2 negative)	8	42.66	38.2	22	36.31	35.4	1.9	36.32	36.3	1	40.5	41.1	1.5	Luminal B-like (HER2 negative)
63	95	Positive	90	Positive	1	0	Negative		Luminal A-like	0.98	Not performed	Positive	0.98	Not performed	Positive	0.08	Not performed	New slide	0	Negative					Luminal A-like	0.9	Positive	0.95	Positive	0.05	Luminal A-like	8	41.67	38.2	11.1	40.48	35.4	33.8	35.15	36.3	2.2	39.52	41.1	3	Luminal A-like
64	85	Positive	90	Positive	17	0	Negative		Luminal A-like	0.85	Not performed	Positive	0.85	Not performed	Positive	0.2	Not performed	0	Not performed	Negative					Luminal B-like (HER2 negative)	0.97	Positive	0.97	Positive	0.22	Luminal B-like (HER2 negative)	8	40.8	38.2	6.1	39.44	35.4	16.4	37.03	36.3	1.7	39.02	41.1	4.2	Luminal B-like (HER2 negative)
65	95	Positive	0	Negative	15	3	Positive		Luminal B-like (HER2 positive)	0.98	Not performed	Positive	New slide	0	Negative	0.1	Not performed	3	1	Negative	Negative	1,85 ; 1,98 ; 1,07	Not permormed		Luminal B-like (HER2 negative)	0.96	Positive	0	Negative	0.11	Luminal B-like (HER2 negative)	9	40.56	38.2	5.1	33.96	35.4	2.7	36.14	36.3	1.1	39.3	41.1	3.5	Luminal B-like (HER2 negative)
66	70	Positive	60	Positive	5	0	Negative		Luminal A-like	0.7	Not performed	Positive	0.7	Not performed	Positive	0.25	Not performed	New slide	0	Negative					Luminal B-like (HER2 negative)	0.75	Positive	0.7	Positive	0.16	Luminal A-like	9	41.56	38.2	10.3	38.1	35.4	6.5	36.71	36.3	1.3	38.38	41.1	6.6	Luminal B-like (HER2 negative)
67	90	Positive	90	Positive	10	0	Negative		Luminal A-like	0.9	Not performed	Positive	0.9	Not performed	Positive	0.15	Not performed	New slide	0	Negative					Luminal A-like	0.95	Positive	0.85	Positive	0.14	Luminal A-like	9	41.3	38.2	8.6	39.35	35.4	15.5	35.64	36.3	1.6	38.61	41.1	5.6	Luminal A-like
68	90	Positive	15	Positive	12	0	Negative		Luminal B-like (HER2 negative)	0.9	Not performed	Positive	0.1	Not performed	Positive	0.25	Not performed	0	Not performed	Negative					Luminal B-like (HER2 negative)	0.98	Positive	0.25	Positive	0.3	Luminal B-like (HER2 negative)	9	40.49	38.2	4.9	35.79	35.4	1.3	36.33	36.3	1	39.1	41.1	4	Luminal B-like (HER2 negative)
69	95	Positive	95	Positive	7	1	Negative		Luminal A-like	0.9	Not performed	Positive	0.9	Not performed	Positive	0.2	Not performed	New slide	0	Negative					Luminal B-like (HER2 negative)	0.96	Positive	0.97	Positive	0.26	Luminal B-like (HER2 negative)	9	40.48	38.2	4.9	39.09	35.4	12.9	37.75	36.3	2.7	39.32	41.1	3.4	Luminal B-like (HER2 negative)
70	90	Positive	10	Positive	40	0	Negative		Luminal B-like (HER2 negative)	0.7	Not performed	Positive	0.05	Not performed	Positive	0.4	Not performed	0	Not performed	Negative					Luminal B-like (HER2 negative)	0.68	Positive	0.04	Positive	0.35	Luminal B-like (HER2 negative)	9	40.69	38.2	5.6	34.98	35.4	1.3	38.56	36.3	4.8	38.98	41.1	4.3	Luminal B-like (HER2 negative)
71	80	Positive	70	Positive	40	0	Negative		Luminal B-like (HER2 negative)	0.8	Not performed	Positive	0.1	Not performed	Positive	0.4	Not performed	0	Not performed	Negative					Luminal B-like (HER2 negative)	0.9	Positive	0.09	Positive	0.5	Luminal B-like (HER2 negative)	9	40.46	38.2	4.8	36.9	35.4	2.8	37.55	36.3	2.4	39.65	41.1	2.7	Luminal B-like (HER2 negative)
72	80	Positive	80	Positive	5	0	Negative		Luminal A-like	0.8	Not performed	Positive	0.9	Not performed	Positive	0.05	Not performed	0	Not performed	Negative					Luminal A-like	0.7	Positive	0.98	Positive	0.08	Luminal A-like	9	40.17	38.2	3.9	39.75	35.4	20.4	34.88	36.3	2.7	38.87	41.1	4.7	Luminal A-like
73	95	Positive	90	Positive	13	0	Negative		Luminal A-like	0.95	Not performed	Positive	0.95	Not performed	Positive	0.25	Not performed	0	Not performed	Negative					Luminal B-like (HER2 negative)	0.94	Positive	0.95	Positive	0.24	Luminal B-like (HER2 negative)	10	40.38	38.2	4.5	38.39	35.4	7.9	36.99	36.3	1.6	38.06	41.1	8.2	Luminal B-like (HER2 negative)
74	90	Positive	3	Positive	12	1	Negative		Luminal B-like (HER2 negative)	0.95	Not performed	Positive	0.05	Not performed	Positive	0.15	Not performed	New slide	1	Negative					Luminal B-like (HER2 negative)	0.95	Positive	0.1	Positive	0.14	Luminal B-like (HER2 negative)	10	41.17	38.2	7.8	34.2	35.4	2.3	36.38	36.3	1.1	39.1	41.1	4	Luminal B-like (HER2 negative)
75	98	Positive	98	Positive	15	0	Negative		Luminal A-like	0.98	Not performed	Positive	0.98	Not performed	Positive	0.25	Not performed	0	Not performed	Negative					Luminal B-like (HER2 negative)	0.96	Positive	0.97	Positive	0.35	Luminal B-like (HER2 negative)	10	42.24	38.2	16.4	38.97	35.4	11.9	37.92	36.3	3.1	37.29	41.1	14	Luminal B-like (HER2 negative)
76	80	Positive	80	Positive	20	0	Negative		Luminal B-like (HER2 negative)	New slide	0.6	Positive	New slide	0.7	Positive	New slide	0.2	New slide	0	Negative					Luminal B-like (HER2 negative)	0.65	Positive	0.75	Positive	0.22	Luminal B-like (HER2 negative)	10	40.69	38.2	5.6	39.27	35.4	14.6	37.76	36.3	2.8	39.4	41.1	3.2	Luminal B-like (HER2 negative)
77	80	Positive	3	Positive	50	0	Negative		Luminal B-like (HER2 negative)	0.8	Not performed	Positive	0.1	Not performed	Positive	0.4	Not performed	0	Not performed	Negative					Luminal B-like (HER2 negative)	0.75	Positive	0.12	Positive	0.38	Luminal B-like (HER2 negative)	10	38.83	38.2	1.5	35.3	35.4	1.1	37.34	36.3	2.1	37.85	41.1	9.5	Luminal B-like (HER2 negative)
78	98	Positive	95	Positive	8	1	Negative		Luminal A-like	0.98	Not performed	Positive	0.95	Not performed	Positive	0.12	Not performed	New slide	0	Negative					Luminal A-like	0.93	Positive	0.85	Positive	0.06	Luminal A-like	10	42.17	38.2	15.7	40.3	35.4	29.9	36.17	36.3	1.1	38.41	41.1	6.5	Luminal A-like
79	90	Positive	70	Positive	1	1	Negative		Luminal A-like	0.9	Not performed	Positive	0.8	Not performed	Positive	0.08	Not performed	1	Not performed	Negative					Luminal A-like	0.88	Positive	0.68	Positive	0.11	Luminal A-like	10	39.2	38.2	2	37.26	35.4	3.6	36.2	36.3	1.1	38.81	41.1	4.9	Luminal A-like
80	95	Positive	95	Positive	15	0	Negative		Luminal A-like	0.95	Not performed	Positive	0.95	Not performed	Positive	0.2	Not performed	0	Not performed	Negative					Luminal B-like (HER2 negative)	0.99	Positive	0.98	Positive	0.18	Luminal A-like	10	39.71	38.2	2.8	38.08	35.4	6.4	37.01	36.3	1.6	38.06	41.1	8.2	Luminal B-like (HER2 negative)
81	95	Positive	95	Positive	25	1	Negative		Luminal B-like (HER2 negative)	0.98	Not performed	Positive	0.98	Not performed	Positive	0.3	Not performed	1	Not performed	Negative					Luminal B-like (HER2 negative)	0.98	Positive	0.96	Positive	0.26	Luminal B-like (HER2 negative)	11	42.59	38.2	21	40.68	35.4	38.9	37.03	36.3	1.7	40.04	41.1	2.1	Luminal B-like (HER2 negative)
82	90	Positive	40	Positive	25	0	Negative		Luminal B-like (HER2 negative)	0.95	Not performed	Positive	0.5	Not performed	Positive	0.4	Not performed	0	Not performed	Negative					Luminal B-like (HER2 negative)	0.94	Positive	0.45	Positive	0.38	Luminal B-like (HER2 negative)	11	41.66	38.2	11	37.2	35.4	3.5	37.51	36.3	2.3	39.28	41.1	3.5	Luminal B-like (HER2 negative)
83	95	Positive	95	Positive	5	0	Negative		Luminal A-like	0.9	Not performed	Positive	0.95	Not performed	Positive	0.08	Not performed	0	Not performed	Negative					Luminal A-like	0.78	Positive	0.7	Positive	0.08	Luminal A-like	11	41.67	38.2	11.1	38.5	35.4	8.6	36.19	36.3	1.1	39.41	41.1	3.2	Luminal A-like
84	90	Positive	80	Positive	8	0	Negative		Luminal A-like	0.95	Not performed	Positive	0.8	Not performed	Positive	0.12	Not performed	0	Not performed	Negative					Luminal A-like	0.95	Positive	0.7	Positive	0.12	Luminal A-like	11	41.77	38.2	11.9	38.83	35.4	10.8	36.21	36.3	1.1	40.07	41.1	2	Luminal A-like
85	95	Positive	95	Positive	15	0	Negative		Luminal A-like	0.95	Not performed	Positive	0.98	Not performed	Positive	0.15	Not performed	0	Not performed	Negative					Luminal A-like	0.7	Positive	0.8	Positive	0.22	Luminal B-like (HER2 negative)	11	40.42	38.2	4.7	39.64	35.4	18.9	36.52	36.3	1.2	39.52	41.1	3	Luminal B-like (HER2 negative)
86	95	Positive	90	Positive	5	0	Negative		Luminal A-like	0.98	Not performed	Positive	0.9	Not performed	Positive	0.1	Not performed	0	Not performed	Negative					Luminal A-like	0.99	Positive	0.86	Positive	0.06	Luminal A-like	11	43.33	38.2	35	38.17	35.4	6.8	36.11	36.3	1.1	38.54	41.1	5.9	Luminal A-like
87	95	Positive	30	Positive	25	1	Negative		Luminal B-like (HER2 negative)	0.98	Not performed	Positive	0.3	Not performed	Positive	0.25	Not performed	New slide	1	Negative					Luminal B-like (HER2 negative)	0.95	Positive	0.38	Positive	0.38	Luminal B-like (HER2 negative)	11	41.29	38.2	8.5	36.46	35.4	2.1	36.96	36.3	1.6	38.87	41.1	4.7	Luminal B-like (HER2 negative)
88	90	Positive	55	Positive	25	1	Negative		Luminal B-like (HER2 negative)	0.85	Not performed	Positive	0.75	Not performed	Positive	0.4	Not performed	New slide	2	Equivocal	Equivocal	1,84 ; 4,42 ; 2,40	Equivocal	1,57 ; 4,6 ; 2,93	Not defined	0.94	Positive	0.78	Positive	0.38	Not defined	11	40.67	38.2	5.5	37.56	35.4	4.5	38.12	36.3	3.5	39.79	41.1	2.5	Luminal B-like (HER2 negative)
89	80	Positive	70	Positive	30	0	Negative		Luminal B-like (HER2 negative)	0.9	Not performed	Positive	0.7	Not performed	Positive	0.3	Not performed	0	Not performed	Negative					Luminal B-like (HER2 negative)	0.85	Positive	0.65	Positive	0.25	Luminal B-like (HER2 negative)	12	41.45	38.2	9.5	39.47	35.4	16.8	38.07	36.3	3.4	40.25	41.1	1.8	Luminal B-like (HER2 negative)
90	90	Positive	90	Positive	10	2	Equivocal	Positive	Luminal B-like (HER2 positive)	0.98	Not performed	Positive	0.98	Not performed	Positive	0.2	Not performed	2	Not performed	Equivocal					Luminal B-like (HER2 positive)	0.98	Positive	0.9	Positive	0.21	Luminal B-like (HER2 positive)	12	42.56	38.2	20.5	40.37	35.4	31.3	36.91	36.3	1.5	41.18	41.1	1.1	Luminal B-like (HER2 positive)
91	90	Positive	50	Positive	35	2	Equivocal	Negative	Luminal B-like (HER2 negative)	0.9	Not performed	Positive	0.5	Not performed	Positive	0.4	Not performed	2	Not performed	Equivocal					Luminal B-like (HER2 negative)	0.85	Positive	0.3	Positive	0.48	Luminal B-like (HER2 negative)	12	40.15	38.2	3.9	35.63	35.4	1.2	37.36	36.3	2.1	38.75	41.1	5.1	Luminal B-like (HER2 negative)
92	0	Negative	0	Negative	60	3	Positive		HER2 positive (non-luminal)	0	Not performed	Negative	0	Not performed	Negative	0.6	Not performed	3	2	Equivocal	Positive	2,01 ; 7,27 ; 3,62	Positive	2,52 ; 8,90 ; 3,53	HER2 positive (non-luminal)	0	Negative	0	Negative	0.55	HER2 positive (non-luminal)	12	36.64	38.2	2.9	31.92	35.4	11.2	37.79	36.3	2.8	40.09	41.1	2	Triple negative	YES	FISH EQUIVOCAL
93	0	Negative	0	Negative	10	3	Positive		HER2 positive (non-luminal)	New slide	0	Negative	New slide	0	Negative	New slide	0.05	3	Not performed	Positive					HER2 positive (non-luminal)	0	Negative	0	Negative	0.05	HER2 positive (non-luminal)	12	34.64	38.2	11.8	33.9	35.4	2.8	35.88	36.3	1.3	41.41	41.1	1.2	HER2 positive (non-luminal)
94	0.5	Negative	0	Negative	70	3	Positive		HER2 positive (non-luminal)	0	Not performed	Negative	0	Not performed	Negative	0.8	Not performed	3	Not performed	Positive					HER2 positive (non-luminal)	0	Negative	0	Negative	0.7	HER2 positive (non-luminal)	12	36.32	38.2	3.7	33.99	35.4	2.7	37.79	36.3	2.8	42.12	41.1	2	HER2 positive (non-luminal)
95	75	Positive	85	Positive	15	3	Positive		Luminal B-like (HER2 positive)	0.9	Not performed	Positive	0.95	Not performed	Positive	0.2	Not performed	3	Not performed	Positive					Luminal B-like (HER2 positive)	0.88	Positive	0.88	Positive	0.15	Luminal B-like (HER2 positive)	12	39.07	38.2	1.8	38.37	35.4	7.8	36.03	36.3	1.2	41.4	41.1	1.2	Luminal B-like (HER2 positive)
96	70	Positive	80	Positive	11	3	Positive		Luminal B-like (HER2 positive)	0.5	Not performed	Positive	0.8	Not performed	Positive	0.15	Not performed	3	Not performed	Positive					Luminal B-like (HER2 positive)	0.5	Positive	0.7	Positive	0.22	Luminal B-like (HER2 positive)	12	39.52	38.2	2.5	39.21	35.4	14	37.51	36.3	2.3	43.31	41.1	4.6	Luminal B-like (HER2 positive)
