# Supplementary material for: Looking for more reliable biomarkers in breast cancer: Comparison between routine methods and RT-qPCR
Source: PLoS One. 2021 Sep 23;16(9):e0255580. doi: 10.1371/journal.pone.0255580 (PMC8460001; doi:10.1371/journal.pone.0255580)
Supplement: S2 Data — (XLSX) [file pone.0255580.s002.xlsx]

## Sheet: Her2 Overview
ID #	staining platform	IHC re-stained slides	Source of re-staining	FISH re-stained	Source of re-staining	ORI									REV														Discordance HER2 ORI vs REV	RT-qPCR		Discordance ORI vs RT-qPCR	Discordance REV vs RT-qPCR
						Pathologist FISH analysis	HER2 score	HER2 score class	FISH	HER2 final	score scatter	score scatter FISH neg	score scatter FIOSCH equivocal	score scatter fISCH positive	Pathologist FISH analysis	HER2 score	HER2 score class	FISH	IHC status after re-staining	third pathologist (SV) FISH	Final status IHC	score scatter IHC final	score scatter	score scatter FISH pos	score scatter FISH neg	score scatter FISH equi	Final status FISH	HER2 final		RU	status
1	Leica Biosystems			x	additional equivocal result during REV		1	neg		neg	1.136				EC	2	equivocal	Negative			equivocal	2	2.153		2.153		Negative	neg	concordant	-1.77	neg	concordant	concordant
2	Leica Biosystems						0	neg		neg	0.051					0	neg				neg	0	-0.017					neg	concordant	-1.94	neg	concordant	concordant
3	Leica Biosystems			x	additional equivocal result during REV		1	neg		neg	1.153				EC	2	equivocal	Negative			equivocal	2	2.085		2.085		Negative	neg	concordant	-1.82	neg	concordant	concordant
4	Leica Biosystems						0	neg		neg	0					0	neg				neg	0	0.034					neg	concordant	-2.05	neg	concordant	concordant
5	Leica Biosystems			x	additional equivocal result during REV		1	neg		neg	1.051				EC	2	equivocal	Negative			equivocal	2	2.017		2.017		Negative	neg	concordant	-1.51	neg	concordant	concordant
6	Leica Biosystems						0	neg		neg	-0.17					0	neg				neg	0	0.153					neg	concordant	-1.44	neg	concordant	concordant
7	Dako	x	discrepant results	x	discrepant results	GB	2	equivocal	Positive	pos	2.17			2.17	EC + GB	2	equivocal	Negative	1+		neg	1	0.915		0.915		Negative	neg	discordant	-0.32	equivocal	discordant	discordant
8	Dako	x	low staining quality/missing slide				0	neg		neg	0.102					1	neg				neg	1	1.119					neg	concordant	-1.86	neg	concordant	concordant
9	Leica Biosystems			x	new FISH performed for REV	GB	2	equivocal	Negative	neg	2.051	2.051			EC	2	equivocal	Negative			equivocal	2	2.068		2.068		Negative	neg	concordant	-0.52	equivocal	discordant	discordant
10	Dako	x	discrepant results	x	discrepant results		3	pos		pos	3.051				EC	2	equivocal	Negative	2+		equivocal	2	2.051		2.051		Negative	neg	discordant	-1.05	neg	discordant	concordant
11	Leica Biosystems						0	neg		neg	0.034					0	neg				neg	0	0.119					neg	concordant	-2.9	neg	concordant	concordant
12	Leica Biosystems			x	new FISH performed for REV	GB	2	equivocal	Negative	neg	1.932	1.932			EC	2	equivocal	Negative			equivocal	2	2.17		2.17		Negative	neg	concordant	-0.79	neg	concordant	concordant
13	Leica Biosystems			x	additional equivocal result during REV		0	neg		neg	0.068				EC	2	equivocal	Negative			equivocal	2	1.983		1.983		Negative	neg	concordant	-0.92	neg	concordant	concordant
14	Leica Biosystems			x	additional equivocal result during REV		0	neg		neg	0.085				EC	2	equivocal	Negative			equivocal	2	1.881		1.881		Negative	neg	concordant	-1.45	neg	concordant	concordant
15	Leica Biosystems						0	neg		neg	0.17					0	neg				neg	0	0.119					neg	concordant	-1.59	neg	concordant	concordant
16	Leica Biosystems			x	new FISH performed for REV	GB	2	equivocal	Negative	neg	1.881	1.881			EC	2	equivocal	Negative			equivocal	2	2		2		Negative	neg	concordant	-3.2	neg	concordant	concordant
17	Leica Biosystems						3	pos		pos	3.034					3	pos				pos	3	2.966					pos	concordant	0.97	pos	concordant	concordant
18	Leica Biosystems						0	neg		neg	-0.136					0	neg				neg	0	-0.102					neg	concordant	-4.49	neg	concordant	concordant
19	Leica Biosystems						3	pos		pos	2.983					3	pos				pos	3	2.83					pos	concordant	0.09	pos	concordant	concordant
20	Leica Biosystems						0	neg		neg	-0.153					0	neg				neg	0	-0.034					neg	concordant	-2.92	neg	concordant	concordant
21	Leica Biosystems			x	new FISH performed for REV	GB	2	equivocal	Negative	neg	1.881	1.881			EC	2	equivocal	Negative			equivocal	2	1.847		1.847		Negative	neg	concordant	-1.67	neg	concordant	concordant
22	Leica Biosystems						3	pos		pos	2.932					3	pos				pos	3	3.153					pos	concordant	1.31	pos	concordant	concordant
23	Leica Biosystems					GB	0	neg	Negative	neg	-0.136	-0.136				0	neg				neg	0	0				Negative	neg	concordant	-2.78	neg	concordant	concordant
24	Leica Biosystems						0	neg		neg	0.153					0	neg				neg	0	-0.153					neg	concordant	-4.09	neg	concordant	concordant
25	Leica Biosystems			x	new FISH performed for REV	GB	2	equivocal	Negative	neg	1.915	1.915			EC	2	equivocal	Negative			equivocal	2	1.881		1.881		Negative	neg	concordant	-3.85	neg	concordant	concordant
26	Leica Biosystems						1	neg		neg	1.085					1	neg				neg	1	0.966					neg	concordant	-1.12	neg	concordant	concordant
27	Leica Biosystems						0	neg		neg	-0.085					0	neg				neg	0	0.17					neg	concordant	-3	neg	concordant	concordant
28	Dako	x	original FISH was equivocal	x	original FISH was equivocal	GB	2	equivocal	Equivocal	equivocal	1.966		1.966		EC + GB	2	equivocal	Equivocal	2+		equivocal	2	2.085			2.085	equivocal	equivocal	concordant	0.18	pos	discordant	discordant
29	Leica Biosystems						0	neg		neg	-0.136					0	neg				neg	0	0.051					neg	concordant	-1.71	neg	concordant	concordant
30	Leica Biosystems			x	new FISH performed for REV	GB	2	equivocal	Negative	neg	1.864	1.864			EC	2	equivocal	Negative			equivocal	2	2.136		2.136		Negative	neg	concordant	-1.6	neg	concordant	concordant
31	Leica Biosystems			x	new FISH performed for REV	GB	2	equivocal	Negative	neg	1.915	1.915			EC	2	equivocal	Negative			equivocal	2	2.17		2.17		Negative	neg	concordant	-2.01	neg	concordant	concordant
32	Leica Biosystems						3	pos		pos	3					3	pos				pos	3	2.966					pos	concordant	2.37	pos	concordant	concordant
33	Leica Biosystems						0	neg		neg	0					0	neg				neg	0	-0.068					neg	concordant	-1.29	neg	concordant	concordant
34	Leica Biosystems						1	neg		neg	1.034					1	neg				neg	1	1.102					neg	concordant	-2.34	neg	concordant	concordant
35	Leica Biosystems						0	neg		neg	-0.051					0	neg				neg	0	0.017					neg	concordant	-2.92	neg	concordant	concordant
36	Leica Biosystems						1	neg		neg	1.153					1	neg				neg	1	0.881					neg	concordant	-1.77	neg	concordant	concordant
37	Leica Biosystems						1	neg		neg	0.915					1	neg				neg	1	1.085					neg	concordant	-2.68	neg	concordant	concordant
38	Leica Biosystems						0	neg		neg	0.085					0	neg				neg	0	0.068					neg	concordant	-1.26	neg	concordant	concordant
39	Leica Biosystems						1	neg		neg	1.085					1	neg				neg	1	0.915					neg	concordant	-1.21	neg	concordant	concordant
40	Dako	x	discrepant results	x	discrepant results	GB	2	equivocal	Positive	pos	1.949			1.949	EC + GB	2	equivocal	Positive	2+	equivocal	equivocal	2	2.051			2.051	equivocal	equivocal	concordant	-0.81	neg	discordant	discordant
41	Leica Biosystems			x	new FISH performed for REV	GB	2	equivocal	Negative	neg	2.17	2.17			EC	2	equivocal	Negative			equivocal	2	2.068		2.068		Negative	neg	concordant	-1.94	neg	concordant	concordant
42	Leica Biosystems						0	neg		neg	0.136					0	neg				neg	0	-0.085					neg	concordant	-1.45	neg	concordant	concordant
43	Leica Biosystems						0	neg		neg	-0.153					0	neg				neg	0	-0.17					neg	concordant	-2.28	neg	concordant	concordant
44	Leica Biosystems			x	additional equivocal result during REV		3	pos		pos	3.136				EC	2	equivocal	Positive			equivocal	2	1.847	1.847			Positive	pos	concordant	1.95	pos	concordant	concordant
45	Leica Biosystems						0	neg		neg	0.102					0	neg				neg	0	0.034					neg	concordant	-2.94	neg	concordant	concordant
46	Leica Biosystems						3	pos		pos	3.17					3	pos				pos	3	2.932					pos	concordant	1.46	pos	concordant	concordant
47	Dako	x	discrepant results	x	additional equivocal result during REV		3	pos		pos	2.898				EC + GB	2	equivocal	Positive	2+	equivocal	equivocal	2	1.966			1.966	equivocal	equivocal	concordant	-0.14	equivocal	discordant	concordant
48	Leica Biosystems						0	neg		neg	-0.085					0	neg				neg	0	0.051					neg	concordant	-2.44	neg	concordant	concordant
49	Leica Biosystems						0	neg		neg	-0.102					0	neg				neg	0	-0.085					neg	concordant	-1.74	neg	concordant	concordant
50	Leica Biosystems						0	neg		neg	-0.136					0	neg				neg	0	0.119					neg	concordant	-0.34	equivocal	discordant	discordant
51	Leica Biosystems						0	neg		neg	0.017					0	neg				neg	0	-0.102					neg	concordant	-3.03	neg	concordant	concordant
52	Leica Biosystems						0	neg		neg	-0.119					0	neg				neg	0	-0.051					neg	concordant	-1.69	neg	concordant	concordant
53	Leica Biosystems						0	neg		neg	0.102					0	neg				neg	0	0.068					neg	concordant	-1.79	neg	concordant	concordant
54	Leica Biosystems						1	neg		neg	0.881					1	neg				neg	1	1.034					neg	concordant	-1.09	neg	concordant	concordant
55	Leica Biosystems						0	neg		neg	0.068					0	neg				neg	0	0.051					neg	concordant	-0.29	equivocal	discordant	discordant
56	Leica Biosystems						0	neg		neg	-0.051					0	neg				neg	0	0.17					neg	concordant	-0.35	equivocal	discordant	discordant
57	Leica Biosystems						0	neg		neg	-0.136					0	neg				neg	0	0.034					neg	concordant	-1.69	neg	concordant	concordant
58	Leica Biosystems						0	neg		neg	-0.136					0	neg				neg	0	0.102					neg	concordant	-1.42	neg	concordant	concordant
59	Leica Biosystems						0	neg		neg	-0.153					0	neg				neg	0	0.17					neg	concordant	-2.26	neg	concordant	concordant
60	Dako	x	low staining quality/missing slide				1	neg		neg	1.034					0	neg				neg	0	-0.085					neg	concordant	-1.49	neg	concordant	concordant
61	Dako	x	low staining quality/missing slide				1	neg		neg	0.847					1	neg		0		neg	1	1.119					neg	concordant	-1.22	neg	concordant	concordant
62	Dako	x	low staining quality/missing slide				1	neg		neg	0.847					0	neg				neg	0	-0.034					neg	concordant	-0.6	equivocal	discordant	discordant
63	Dako	x	low staining quality/missing slide				0	neg		neg	0.068					0	neg				neg	0	-0.017					neg	concordant	-1.58	neg	concordant	concordant
64	Leica Biosystems						0	neg		neg	0.085					0	neg				neg	0	0.102					neg	concordant	-2.08	neg	concordant	concordant
65	Dako	x	discrepant results	x	discrepant results		3	pos		pos	3.17				EC	3	pos	Negative	1+		neg	1	1.034		1.034			neg	discordant	-1.8	neg	discordant	concordant
66	Dako	x	low staining quality/missing slide				0	neg		neg	-0.119					0	neg				neg	0	0.102					neg	concordant	-2.72	neg	concordant	concordant
67	Dako	x	low staining quality/missing slide				0	neg		neg	-0.051					0	neg				neg	0	0.034					neg	concordant	-2.49	neg	concordant	concordant
68	Leica Biosystems						0	neg		neg	0.051					0	neg				neg	0	-0.034					neg	concordant	-2	neg	concordant	concordant
69	Dako	x	low staining quality/missing slide				1	neg		neg	0.983					0	neg				neg	0	0.136					neg	concordant	-1.78	neg	concordant	concordant
70	Leica Biosystems						0	neg		neg	0.136					0	neg				neg	0	0.136					neg	concordant	-2.12	neg	concordant	concordant
71	Leica Biosystems						0	neg		neg	0.102					0	neg				neg	0	0.085					neg	concordant	-1.45	neg	concordant	concordant
72	Leica Biosystems						0	neg		neg	-0.136					0	neg				neg	0	-0.153					neg	concordant	-2.23	neg	concordant	concordant
73	Leica Biosystems						0	neg		neg	0.153					0	neg				neg	0	-0.017					neg	concordant	-3.04	neg	concordant	concordant
74	Dako	x	low staining quality/missing slide				1	neg		neg	0.83					1	neg				neg	1	1.119					neg	concordant	-2	neg	concordant	concordant
75	Leica Biosystems						0	neg		neg	0.136					0	neg				neg	0	-0.017					neg	concordant	-3.81	neg	concordant	concordant
76	Dako	x	low staining quality/missing slide				0	neg		neg	0.017					0	neg				neg	0	0.017					neg	concordant	-1.7	neg	concordant	concordant
77	Leica Biosystems						0	neg		neg	-0.085					0	neg				neg	0	-0.136					neg	concordant	-3.25	neg	concordant	concordant
78	Dako	x	low staining quality/missing slide				1	neg		neg	0.898					0	neg				neg	0	-0.102					neg	concordant	-2.69	neg	concordant	concordant
79	Leica Biosystems						1	neg		neg	0.949					1	neg				neg	1	0.881					neg	concordant	-2.29	neg	concordant	concordant
80	Leica Biosystems						0	neg		neg	-0.136					0	neg				neg	0	-0.17					neg	concordant	-3.04	neg	concordant	concordant
81	Leica Biosystems						1	neg		neg	0.864					1	neg				neg	1	1.068					neg	concordant	-1.06	neg	concordant	concordant
82	Leica Biosystems						0	neg		neg	0.119					0	neg				neg	0	0.119					neg	concordant	-1.82	neg	concordant	concordant
83	Leica Biosystems						0	neg		neg	0					0	neg				neg	0	-0.017					neg	concordant	-1.69	neg	concordant	concordant
84	Leica Biosystems						0	neg		neg	0.17					0	neg				neg	0	0.017					neg	concordant	-1.03	neg	concordant	concordant
85	Leica Biosystems						0	neg		neg	-0.051					0	neg				neg	0	-0.136					neg	concordant	-1.58	neg	concordant	concordant
86	Leica Biosystems						0	neg		neg	-0.102					0	neg				neg	0	0.051					neg	concordant	-2.56	neg	concordant	concordant
87	Dako	x	low staining quality/missing slide				1	neg		neg	0.966					1	neg				neg	1	0.898					neg	concordant	-2.23	neg	concordant	concordant
88	Dako	x	low staining quality/missing slide	x	additional equivocal result during REV		1	neg		neg	0.898				EC + GB	2	equivocal	Equivocal			equivocal	2	1.949			1.949	equivocal	equivocal	discordant	-1.31	neg	concordant	discordant
89	Leica Biosystems						0	neg		neg	0.136					0	neg				neg	0	-0.17					neg	concordant	-0.85	neg	concordant	concordant
90	Leica Biosystems			x	new FISH performed for REV	GB	2	equivocal	Positive	pos	1.83			1.83	EC	2	equivocal	Positive			equivocal	2	1.847	1.847			Positive	pos	concordant	0.08	pos	concordant	concordant
91	Leica Biosystems			x	new FISH performed for REV	GB	2	equivocal	Negative	neg	1.864	1.864			EC	2	equivocal	Negative			equivocal	2	1.915		1.915		Negative	neg	concordant	-2.35	neg	concordant	concordant
92	Dako	x	discrepant results	x	discrepant results		3	pos		pos	3				EC + GB	3	pos	Positive	2+	equivocal	equivocal	2	2.051			2.051	equivocal	equivocal	concordant	-1.01	neg	discordant	discordant
93	Leica Biosystems						3	pos		pos	3.068					3	pos				pos	3	3.17					pos	concordant	0.31	pos	concordant	concordant
94	Leica Biosystems						3	pos		pos	2.847					3	pos				pos	3	2.932					pos	concordant	1.02	pos	concordant	concordant
95	Leica Biosystems						3	pos		pos	2.881					3	pos				pos	3	2.966					pos	concordant	0.3	pos	concordant	concordant
96	Leica Biosystems						3	pos		pos	3.034					3	pos				pos	3	3.034					pos	concordant	2.21	pos	concordant	concordant
